# Supplementary material for: Flexibility and modulation of translation initiation in enterovirus genomes
Source: PLoS Pathog. 2026 Feb 9;22(2):e1013967. doi: 10.1371/journal.ppat.1013967 (PMC12904569; doi:10.1371/journal.ppat.1013967)
Supplement: S1 Data — Source data for Figs 5–8. (XLSX) [file ppat.1013967.s014.xlsx]

## Sheet: Fig 5
HeLa
	Frame 0			Frame +1			Frame +2
CVA13	95.8916	100.265	103.843	1.0309	0.742012	1.26767	5.10101	4.79562	4.42282
CVA1	98.1873	101.681	100.131	1.54188	1.74762	1.66203	3.87412	3.82101	3.38094
EV-A90	101.613	97.3635	101.024	4.87561	4.98566	4.79163	2.76836	2.99345	2.52867
HEK293T
	Frame 0			Frame +1			Frame +2
CVA13	95.7631	101.108	103.128	0.962979	0.762138	0.908833	4.78803	4.33987	4.19866
CVA1	105.935	94.6447	99.4203	1.67008	1.78318	1.59845	3.32119	3.5798	3.17637
EV-A90	98.3254	104.855	96.8196	5.95868	5.35379	5.93463	3.579	2.78838	3.16847

## Sheet: Fig 6
6B
hpi	CVA13			CVA13 uuKO			CVA13 clinical
0	80	80	40	40	40	40	40	40	120
6	2800000	2280000	2720000	1480000	1680000	1200000	120000	520000	840000
12	9200000	6400000	6000000	2400000	3200000	4400000	3840000	7600000	4000000
18	68000000	84000000	112000000	48000000	100000000	84000000	16000000	56000000	40000000
24	88000000	156000000	168000000	88000000	80000000	132000000	140000000	156000000	188000000
30	332000000	312000000	336000000	360000000	272000000	312000000	356000000	340000000	308000000

## Sheet: Fig 7
7A
hpi	CVA13				CVA13 uuKO				CVA13 clinical
0	4000	4000	4000	4000	4000	4000	4000	4400	400	6400	10400	6400
6	8000	5200	8400	9200	4800	5600	6400	8400	11200	12000	13600	15600
12	3200	4000	2400	3600	2400	2560	2280	2320	6000	4800	4400	4400
18	1760	1600	2000	2000	1240	1200	1520	1560	1880	2160	2560	2360
24	880	1120	1400	1840	1200	2040	1200	1480	1880	2160	2560	2360
30	2920	3360	2000	2400	3040	2000	2000	3320	4000	3760	3600	2960
48	5360	4000	4400	5200	4480	3160	4400	5680	14400	10800	8000	10400
72	13600	13600	21600	23200	12000	15600	13200	16400	27600	27200	22400	21200
96	204000	124000	112000	120000	72000	88000	104000	72000	172000	156000	88000	212000
7B
	Input A30 / G70
A	19	63	43	50	50	19	100	60.3	53.5	47.6	67.8	100
G	81	37	57	50	50	81	0	39.7	46.5	52.4	32.2	0
	Input A70 / G30
A	60	69	86	27	73	69	68.5	67.9	56.7	67	61.2	67.8
G	40	31	14	73	27	31	31.5	32.1	43.3	33	38.8	32.2
7C	CVA13				CVA13 uuKO				CVA13 clinical
0	22000	14400	28000	22000	14400	18800	24800	20400	21600	24000	26400	27600
6	7200	14000	12000	15600	12000	13200	10800	12000	20400	16400	16400	17200
12	16400	31200	36000	26000	18400	9600	16000	24000	26800	15200	22400	24400
18		152000	144000	132000	60000	60000	56000	56000	76000	148000	76000	76000
24	280000		296000	240000	160000	200000	240000	144000	180000	244000	280000	280000
30	192000	220000	200000	200000	136000	160000	160000	160000	120000	96000	108000	124000
48	96000	80000	120000	128000	68000	40000	68000	80000	80000	80000	80000	100000
72	46000	28800	42800	32000	20000	20000		21600	16000	21200	16000	19200
7D
	Input A30 / G70
A	54	41	60	24	48	23	41	19	92	60
G	46	59	40	76	52	77	59	81	8	40
	Input A70 / G30
A	85	58	70	63	71	95	68	63	58	88
G	15	42	30	37	29	5	32	27	42	12

## Sheet: Fig 8
8B
HeLa	5' UTR			5'-3' UTR				HIEC6	5' UTR			5'-3' UTR
Frame 0	101.85	96.33	101.81	617.91	565.11	575.17		Frame 0	112	90.32	97.67	499.48	557.54	503.12
Frame +1	0.73	0.82	0.63	7.09	7.12	7.54		Frame +1	0.54	0.56	0.55	4.41	5	5.29
Frame +2	4	3.43	3.56	20.3	19.55	18.71		Frame +2	5.6	6.81	6.2	26.87	28.36	23.99
8D
HeLa	WT			WT + virus RNA			uuKO			uuKO + virus RNA
Frame 0	105.43	96.42	98.14	98.95	100.4	100.65	112.52	118.65	106.17	100.28	105.34	112.69
Frame +1	1.21	1.21	1.29	1.02	1.09	1.29	1.15	1.04	0.92	1.02	1.16	1.01
Frame +2	3.46	3.34	3.19	3.65	3.39	3.75	2.9	3.07	3.48	3.87	3.13	4.32
HIEC6	WT			WT + virus RNA			uuKO			uuKO + virus RNA
Frame 0	103.95	95.99	100.05	107.21	96.74	100	103.94	102.85	113.4	113.19	106.66	95.53
Frame +1	1	1.07	1.27	0.96	1.02	0.94	0.61	0.53	0.54	0.58	0.58	0.58
Frame +2	4.06	3.7	3.58	5.45	4.61	5.08	3.26	3.39	4.18	3.93	4.33	4.73
8E
	Frame 0			Frame +1			Frame +2			AUU Frame 0			AUU Frame +1			AUU Frame +2
HeLa	100	112	87.7	1.6	1.66	1.76	3.94	3.55	3.71	98.6	102	99.1	2.04	2.58	2.4	2.59	3.03	2.52
HIEC6	97.1	102	101	0.929	1.1	0.781	2.93	3.42	3.23	86.2	99.8	106	1.06	1.29	1.12	1.49	1.9	1.71
8F
	Frame 0			Frame +1			Frame +2			AUU Frame 0			AUU Frame +1			AUU Frame +2
HeLa	101	94.1	105	5.86	6.36	6.23	2.72	2.75	3.32	122	111	154	4.64	4.03	4.05	3.65	3.71	3.99
HIEC6	101	100	99.2	6.22	5.75	5.11	1.55	1.74	1.71	128	130	148	3.06	2.72	2.7	2.85	2.7	2.33
8H
	ppORF (IRES)			ppORF (cap)			+1 uORF (IRES)			+1 uORF (cap)
0	101.23	101.02	97.75	106	99	95	100.98	98.35	100.67	101	101	98
0.6	93.53	89.57	90.65	95	86	84	92.69	98.8	98.55	80	83	79
1.9	96.26	89.66	85.49	99	91	93	97.34	96.98	95.56	82	80	83
5.6	94.91	90.22	88.83	87	87	84	96.7	98.42	100.36	83	81	84
17	78.94	76.77	67.96	71	72	70	93.99	98.66	103.27	66	67	63
50	53.73	57.13	51.67	58	58	50	113.46	112.43	104.22	55	52	52
